# Supplementary material for: Heterogeneous Thermochromic Hydrogel Film Based on Photonic Nanochains
Source: Nanomaterials (Basel). 2022 May 30;12(11):1867. doi: 10.3390/nano12111867 (PMC9182477; doi:10.3390/nano12111867)
Supplement: Supplementary file 1 [file nanomaterials-12-01867-s001.zip]

Archive with 2 entries (2 files):
- nanomaterials-1730621-Supplementary.pdf
- Video supporting.mp4
